# Supplementary material for: Peroxisomal NAD(H) Homeostasis in the Yeast Debaryomyces hansenii Depends on Two Redox Shuttles and the NAD+ Carrier, Pmp47
Source: Biomolecules. 2023 Aug 24;13(9):1294. doi: 10.3390/biom13091294 (PMC10526880; doi:10.3390/biom13091294)
Supplement: Supplementary file 1 [file biomolecules-13-01294-s001.zip]

Archive with 1 entries (1 files):
- biomolecules-2542382-supplementary.pdf
